# Supplementary material for: Effectiveness of Different Rituximab Doses Combined with Leflunomide in the Treatment or Retreatment of Rheumatoid Arthritis: Part 2 of a Randomized, Placebo-Controlled, Investigator-Initiated Clinical Trial (AMARA)
Source: J Clin Med. 2022 Dec 9;11(24):7316. doi: 10.3390/jcm11247316 (PMC9784147; doi:10.3390/jcm11247316)
Supplement: Supplementary file 1 [file jcm-11-07316-s001.zip]

Archive with 1 entries (1 files):
- jcm-2045849-supplementary.pdf
